# Supplementary material for: Effect of Thermal Stabilization on PAN-Derived Electrospun Carbon Nanofibers for CO2 Capture
Source: Polymers (Basel). 2021 Nov 30;13(23):4197. doi: 10.3390/polym13234197 (PMC8659445; doi:10.3390/polym13234197)
Supplement: Supplementary file 1 [file polymers-13-04197-s001.zip]

Archive with 1 entries (1 files):
- polymers-1453565-supplementary.pdf
